# Supplementary material for: From Waste to Wealth: Unlocking the Potential of Cellulase Characteristics for Food Processing Waste Management
Source: Foods. 2025 Oct 24;14(21):3639. doi: 10.3390/foods14213639 (PMC12609622; doi:10.3390/foods14213639)
Supplement: Supplementary file 1 [file foods-14-03639-s001.zip]

Archive with 1 entries (1 files):
- foods-3912919-supplementary.pdf
